# Supplementary material for: Consumption of Feed Supplemented with Oat Beta-Glucan as a Chemopreventive Agent against Colon Cancerogenesis in Rats
Source: Nutrients. 2024 Apr 11;16(8):1125. doi: 10.3390/nu16081125 (PMC11054053; doi:10.3390/nu16081125)
Supplement: Supplementary file 1 [file nutrients-16-01125-s001.zip]

Archive with 2 entries (2 files):
- Supplementary data - Microscope Funding.pdf
- Supplementary tables-nutrients-2920886.pdf
